# Supplementary material for: Application of Carbon Materials Derived from Nocino Walnut Liqueur Pomace Residue for Chlorpyrifos Removal from Water
Source: Materials (Basel). 2025 Jun 28;18(13):3072. doi: 10.3390/ma18133072 (PMC12251006; doi:10.3390/ma18133072)
Supplement: Supplementary file 1 [file materials-18-03072-s001.zip]

Archive with 1 entries (1 files):
- materials-3602057-supplementary.pdf
